# Supplementary material for: Impact of the 2024 Resident Physician Work Stoppage on Acute Hemorrhagic Stroke Admissions: A Single Cerebrovascular-Specialty Hospital Study in South Korea
Source: Healthcare (Basel). 2025 Aug 27;13(17):2129. doi: 10.3390/healthcare13172129 (PMC12428150; doi:10.3390/healthcare13172129)
Supplement: Supplementary file 1 [file healthcare-13-02129-s001.zip]

Archive with 1 entries (1 files):
- healthcare-3740088-supplementary.pdf
